# Supplementary material for: The Culture Dish Surface Influences the Phenotype and Dissociation Strategy in Distinct Mouse Macrophage Populations
Source: Front Immunol. 2022 Jul 6;13:920232. doi: 10.3389/fimmu.2022.920232 (PMC9299442; doi:10.3389/fimmu.2022.920232)
Supplement: Supplementary file 1 [file DataSheet_1.zip]

Archive with 14 entries (13 files):
- Supplementary material/
- __MACOSX/._Supplementary material
- Supplementary material/.DS_Store
- __MACOSX/Supplementary material/._.DS_Store
- Supplementary material/~$pplementary material-final version.docx
- __MACOSX/Supplementary material/._~$pplementary material-final version.docx
- Supplementary material/figure-s2.jpg
- __MACOSX/Supplementary material/._figure-s2.jpg
- Supplementary material/figure-s3.jpg
- __MACOSX/Supplementary material/._figure-s3.jpg
- Supplementary material/Figure-s1.jpg
- __MACOSX/Supplementary material/._Figure-s1.jpg
- Supplementary material/Supplementary material.docx
- __MACOSX/Supplementary material/._Supplementary material.docx
